# Supplementary material for: Improved Training and Semen Collection Outcomes Using the Closed Box Chair for Macaques
Source: Animals (Basel). 2021 Aug 12;11(8):2384. doi: 10.3390/ani11082384 (PMC8388729; doi:10.3390/ani11082384)
Supplement: Supplementary file 1 [file animals-11-02384-s001.zip]

Archive with 1 entries (1 files):
- animals-1319023-supplementary.pdf
